# Supplementary material for: Optimizing twin prime editing components for scalable genome editing and therapy in spinocerebellar ataxia type 3
Source: Mol Ther Nucleic Acids. 2026 Jun 17;37(3):102988. doi: 10.1016/j.omtn.2026.102988 (PMC13330521; doi:10.1016/j.omtn.2026.102988)
Supplement: Table S1. Nucleotide sequences of pegRNAs used for twin prime editing at each DNA target in this study — This table is provided as a separate Excel file. (Table_S1.xlsx) [file mmc2.xlsx]

## Sheet: Table S1
Table S1. Nucleotide sequences of pegRNAs used for twin prime editing at each DNA target in this study.
For each targeted gene, the sequences of the paired pegRNAs (sense and anti-sense) are presented in the 5′ to 3′ direction, along with the corresponding target DNA sequences. The PAM sequences (NGG) within the target DNA are highlighted in blue. The 3′ extension regions of the pegRNAs, comprising the PBS and RTT sequences, are also provided in the 5′ to 3′ orientation. The attB and attP sequences…
attB	GGCTTGTCGACGACGGCGGTCTCCGTCGTCAGGATCAT,
attP	AGGTTTGTCTGGTCAACCACCGCGGTCTCAGTGGTGTACGGTACAAACCT
To enhance clarity, the scaffold regions of each pegRNA are omitted from the table and instead represented by a shared sequence as shown below:
Scaffold sequence in pegRNA for SpCas9	GUUUUAGAGCUAGAAAUAGCAAGUUAAAAUAAGGCUAGUCCGUUAUCAACUUGAAAAAGUGGCACCGAGUCGGUGC
PAM: protospacer adjacent motif, PBS: primer binding site, RTT: reverse transcription template
Gene	Target sequence (5’ to 3’)	3’ extension (5’ to 3’)
AAVS1_Sense_attB_whole_overlap	GGGAAGGGGCAGGAGAGCCAGG	AGGGGCAGGAGAGGGCTTGTCGACGACGGCGGTCTCCGTCGTCAGGATCAT
AAVS1_Anti-Sense_attB_whole_overlap	GTCCTTGGCAAGCCCAGGAGAGG	TTGGCAAGCCCAGATGATCCTGACGACGGAGACCGCCGTCGTCGACAAGCC
AAVS1_Sense_attB_Homology arm	GGGAAGGGGCAGGAGAGCCAGG	AGGGGCAGGAGAGGGCTTGTCGACGACGGCGGTCTCCGTCGTCAGGATCATCTGGGCTTGCCAAGG
AAVS1_Anti-Sense_attB_Homology arm	GTCCTTGGCAAGCCCAGGAGAGG	TTGGCAAGCCCAGATGATCCTGACGACGGAGACCGCCGTCGTCGACAAGCCCTCTCCTGCCCCTTC
AAVS1_Sense_attB_20bp_overlap	GGGAAGGGGCAGGAGAGCCAGG	AGGGGCAGGAGAGGGCTTGTCGACGACGGCGGTCTCCGTCGT
AAVS1_Anti-Sense_attB_20bp_overlap	GTCCTTGGCAAGCCCAGGAGAGG	TTGGCAAGCCCAGATGATCCTGACGACGGAGACCGCCGTCGT
AAVS1_Sense_attP_whole_overlap	GGGAAGGGGCAGGAGAGCCAGG	AGGGGCAGGAGAGAGGTTTGTCTGGTCAACCACCGCGGTCTCAGTGGTGTACGGTACAAACCT
AAVS1_Anti-Sense_attP_whole_overlap	GTCCTTGGCAAGCCCAGGAGAGG	TTGGCAAGCCCAGAGGTTTGTACCGTACACCACTGAGACCGCGGTGGTTGACCAGACAAACCT
AAVS1_Sense_attP_Homology arm	GGGAAGGGGCAGGAGAGCCAGG	AGGGGCAGGAGAGAGGTTTGTCTGGTCAACCACCGCGGTCTCAGTGGTGTACGGTACAAACCTCTGGGCTTGCCAAGG
AAVS1_Anti-Sense_attP_Homology arm	GTCCTTGGCAAGCCCAGGAGAGG	TTGGCAAGCCCAGAGGTTTGTACCGTACACCACTGAGACCGCGGTGGTTGACCAGACAAACCTCTCTCCTGCCCCTTC
AAVS1_Sense_attP_28bp_overlap	GGGAAGGGGCAGGAGAGCCAGG	AGGGGCAGGAGAGAGGTTTGTCTGGTCAACCACCGCGGTCTCAGTGGTGTAC
AAVS1_Anti-Sense_attP_28bp_overlap	GTCCTTGGCAAGCCCAGGAGAGG	TTGGCAAGCCCAGAGGTTTGTACCGTACACCACTGAGACCGCGGTGGTTGAC
AAVS1_Sense_attP_whole_overlap_epeg	GGGAAGGGGCAGGAGAGCCAGG	TTCTAGTTGGTTTAACGCGTAACTAGATAGAACCGCGATATATTTAGGGGCAGGAGAGAGGTTTGTCTGGTCAACCACCGCGGTCTCAGTGGTGTACGGTACAAACCT
AAVS1_Anti-Sense_attP_whole_overlap-epeg	GTCCTTGGCAAGCCCAGGAGAGG	TTCTAGTTGGTTTAACGCGTAACTAGATAGAACCGCGAGATAGATTTGGCAAGCCCAGAGGTTTGTACCGTACACCACTGAGACCGCGGTGGTTGACCAGACAAACCT
HEK3_Sense_attB_whole_overlap	GGCCCAGACTGAGCACGTGATGG	CAGACTGAGCACGGGCTTGTCGACGACGGCGGTCTCCGTCGTCAGGATCAT
HEK3_Anti-Sense_attB_whole_overlap	TGTCCTGCGACGCCCTCTGGAGG	ACCAGTATCCCGGATGATCCTGACGACGGAGACCGCCGTCGTCGACAAGCC
HEK3_Sense_attB_Homology arm	GGCCCAGACTGAGCACGTGATGG	CAGACTGAGCACGGGCTTGTCGACGACGGCGGTCTCCGTCGTCAGGATCATCCGGGATACTGGTTG
HEK3_Anti-Sense_attB_Homology arm	TGTCCTGCGACGCCCTCTGGAGG	ACCAGTATCCCGGATGATCCTGACGACGGAGACCGCCGTCGTCGACAAGCCCGTGCTCAGTCTGGG
HEK3_Sense_attB_20bp_overlap	GGCCCAGACTGAGCACGTGATGG	CAGACTGAGCACGGGCTTGTCGACGACGGCGGTCTCCGTCGT
HEK3_Anti-Sense_attB_20bp_overlap	TGTCCTGCGACGCCCTCTGGAGG	ACCAGTATCCCGGATGATCCTGACGACGGAGACCGCCGTCGT
HEK3_Sense_attB-_whole_overlap_epeg	GGCCCAGACTGAGCACGTGATGG	TTCTAGTTGGTTTAACGCGTAACTAGATAGAACCGCGCTAAATTTCAGACTGAGCACGGGCTTGTCGACGACGGCGGTCTCCGTCGTCAGGATCAT
HEK3_Anti-Sense_attB-_whole_overlap_epeg	TGTCCTGCGACGCCCTCTGGAGG	TTCTAGTTGGTTTAACGCGTAACTAGATAGAACCGCGTTATATGTCTGCGACGCCCTCATGATCCTGACGACGGAGACCGCCGTCGTCGACAAGCC
FANCF_Sense_attB_whole_overlap	GGAATCCCTTCTGCAGCACCTGG	TCCCAGGTGCTGAATGATCCTGACGACGGAGACCGCCGTCGTCGACAAGCC
FANCF_Anti-Sense_attB_whole_overlap	GGGGTCCCAGGTGCTGACGTAGG	TCCCTTCTGCAGCGGCTTGTCGACGACGGCGGTCTCCGTCGTCAGGATCAT
FANCF_Sense_attB_Homology arm	GGAATCCCTTCTGCAGCACCTGG	TCCCAGGTGCTGAATGATCCTGACGACGGAGACCGCCGTCGTCGACAAGCCGCTGCAGAAGGGATT
FANCF_Anti-Sense_attB_Homology arm	GGGGTCCCAGGTGCTGACGTAGG	TCCCTTCTGCAGCGGCTTGTCGACGACGGCGGTCTCCGTCGTCAGGATCATTCAGCACCTGGGACC
FANCF_Sense_attB_20bp_overlap	GGAATCCCTTCTGCAGCACCTGG	TCCCAGGTGCTGAATGATCCTGACGACGGAGACCGCCGTCGT
FANCF_Anti-Sense_attB_20bp_overlap	GGGGTCCCAGGTGCTGACGTAGG	TCCCTTCTGCAGCGGCTTGTCGACGACGGCGGTCTCCGTCGT
FANCF_Sense_attB-_whole_overlap_epeg	GGAATCCCTTCTGCAGCACCTGG	TTCTAGTTGGTTTAACGCGTAACTAGATAGAACCGCGATTTCTCTTCCCTTCTGCAGCGGCTTGTCGACGACGGCGGTCTCCGTCGTCAGGATCAT
FANCF_Anti-Sense_attB-_whole_overlap_epeg	GGGGTCCCAGGTGCTGACGTAGG	TTCTAGTTGGTTTAACGCGTAACTAGATAGAACCGCGTCTTTCTTTCCCAGGTGCTGAATGATCCTGACGACGGAGACCGCCGTCGTCGACAAGCC
CCR5_Sense_attB_whole_overlap	GCTGTGTTTGCGTCTCTCCCAGG	TGTTTGCGTCTCTGGCTTGTCGACGACGGCGGTCTCCGTCGTCAGGATCAT
CCR5_Anti-Sense_attB_whole_overlap	GTATGGAAAATGAGAGCTGCAGG	GGAAAATGAGAGCATGATCCTGACGACGGAGACCGCCGTCGTCGACAAGCC
Emx1_Sense_attB_whole_overlap_1	TGGTTGCCCACCCTAGTCATTGG	TGCCCACCCTAGTGGCTTGTCGACGACGGCGGTCTCCGTCGTCAGGATCAT
Emx1_Sense_attB_whole_overlap_2	ACTCTGCCCTCGTGGGTTTGTGG	TGCCCTCGTGGGTGGCTTGTCGACGACGGCGGTCTCCGTCGTCAGGATCAT
Emx1_Anti_Sense_attB_whole_overlap	ATTGCCACGAAGCAGGCCAATGG	CCACGAAGCAGGCATGATCCTGACGACGGAGACCGCCGTCGTCGACAAGCC
VEGFA_Sense_attB_whole_overlap	CAGGCTGCACCCATGGCAGAAGG	CTGCACCCATGGCGGCTTGTCGACGACGGCGGTCTCCGTCGTCAGGATCAT
VEGFA_Anti-Sense_attB_whole_overlap	GGGAACCCCATCCAACAGCCAGG	ACCCCATCCAACAATGATCCTGACGACGGAGACCGCCGTCGTCGACAAGCC
DAPK1_Sense_attB_whole_overlap	CGTGTTCAGGCAGGAAAACGTGG	TTCAGGCAGGAAAGGCTTGTCGACGACGGCGGTCTCCGTCGTCAGGATCAT
DAPK1_Anti-Sense_attB_whole_overlap	TTACCTGCCAAGTTCCTCGCCGG	CTGCCAAGTTCCTATGATCCTGACGACGGAGACCGCCGTCGTCGACAAGCC
PIN1_Sense_attB_whole_overlap_1	AGCCAGTGGGAGCGGCCCAGCGG	AGTGGGAGCGGCCGGCTTGTCGACGACGGCGGTCTCCGTCGTCAGGATCAT
PIN1_Sense_attB_whole_overlap_2	AGCGGCAACAGCAGCAGTGGTGG	GCAACAGCAGCAGGGCTTGTCGACGACGGCGGTCTCCGTCGTCAGGATCAT
PIN1_Anti-Sense_attB_whole_overlap_1	TGCGAGCAGCGGACCCTGGCAGG	AGCAGCGGACCCTATGATCCTGACGACGGAGACCGCCGTCGTCGACAAGCC
PIN1_Anti-Sense_attB_whole_overlap_2	ACTGGCTGTGCTTCACCAGCAGG	GCTGTGCTTCACCATGATCCTGACGACGGAGACCGCCGTCGTCGACAAGCC
GAPDH_Sense_attB_whole_overlap_1	TCTAGGTATGACAACGAATTTGG	GGTATGACAACGAGGCTTGTCGACGACGGCGGTCTCCGTCGTCAGGATCAT
GAPDH_Sense_attB_whole_overlap_2	ATTTGGCTACAGCAACAGGGTGG	GGCTACAGCAACAGGCTTGTCGACGACGGCGGTCTCCGTCGTCAGGATCAT
GAPDH_Anti_Sense_attB_whole_overlap_1	TGGAGGCCATGTGGGCCATGAGG	GGCCATGTGGGCCATGATCCTGACGACGGAGACCGCCGTCGTCGACAAGCC
ATXN3_Sense_1_attB_insertion	CTCAAGCCATCCACCCGCCTCGG	AGCCATCCACCCGGGCTTGTCGACGACGGCGGTCTCCGTCGTCAGGATCAT
ATXN3_Sense_2_attB_insertion	CCACCACTCCTGGCCATGATAGG	CACTCCTGGCCATGGCTTGTCGACGACGGCGGTCTCCGTCGTCAGGATCAT
ATXN3_Anti-Sense_1_attB_insertion	GTATGTCAGATAAAGTGTGAAGG	GTCAGATAAAGTGATGATCCTGACGACGGAGACCGCCGTCGTCGACAAGCC
ATXN3_Anti-Sense_2_attB_insertion	GATTCTTAATATGATTAAAGAGG	CTTAATATGATTAATGATCCTGACGACGGAGACCGCCGTCGTCGACAAGCC
ATXN3_Anti-Sense_3_attB_insertion	TGGTAACTGCTCCTTAATCCAGG	AACTGCTCCTTAAATGATCCTGACGACGGAGACCGCCGTCGTCGACAAGCC
ATXN3_Anti-Sense_4_attB_insertion	CTAGCAATCCTCTCCTGCCTTGG	CAATCCTCTCCTGATGATCCTGACGACGGAGACCGCCGTCGTCGACAAGCC
ATXN3_AntiSense_5_attB_insertion	AAAAATATCCATGATGTCTAAGG	ATATCCATGATGTATGATCCTGACGACGGAGACCGCCGTCGTCGACAAGCC
ATXN3_Sense_1_TAA_attB_TAA_insertion	CTCAAGCCATCCACCCGCCTCGG	AGCCATCCACCCGTTTCAGACAGTAAGGCTTGTCGACGACGGCGGTCTCCGTCGTCAGGATCATCTAA
ATXN3_Anti-Sense_1_TAA_attB_TAA _insertion	GTATGTCAGATAAAGTGTGAAGG	GTCAGATAAAGTGTTAGATGATCCTGACGACGGAGACCGCCGTCGTCGACAAGCCTTACTGTCTGAAA
ATXN3_Anti-Sense_3_ TAA_attB_TAA _insertion	TGGTAACTGCTCCTTAATCCAGG	AACTGCTCCTTAATTAGATGATCCTGACGACGGAGACCGCCGTCGTCGACAAGCCTTACTGTCTGAAA
ATXN3_Sense_1_TAG_attB_TAG_insertion	CTCAAGCCATCCACCCGCCTCGG	AGCCATCCACCCGTTTCAGACAGTAGGGCTTGTCGACGACGGCGGTCTCCGTCGTCAGGATCATCTAG
ATXN3_Anti-Sense_1_ TAG_attB_TAG _insertion	GTATGTCAGATAAAGTGTGAAGG	GTCAGATAAAGTGCTAGATGATCCTGACGACGGAGACCGCCGTCGTCGACAAGCCCTACTGTCTGAAA
ATXN3_Anti-Sense_3_ TAG_attB_TAG _insertion	TGGTAACTGCTCCTTAATCCAGG	AACTGCTCCTTAACTAGATGATCCTGACGACGGAGACCGCCGTCGTCGACAAGCCCTACTGTCTGAAA
ATXN3_Sense_1_Q1_insertion	CTCAAGCCATCCACCCGCCTCGG	CCTTACCTAGATCACTCCCAAGTGCTCCTGAACTGGTGGCTGGCCTTTCACATGGATGTGAACTCTGTCCTGATAGGTCCCCCTGTCTGAAA
ATXN3_Anti-Sense_3_Q1_insertion	TGGTAACTGCTCCTTAATCCAGG	TTTCAGACAGGGGGACCTATCAGGACAGAGTTCACATCCATGTGAAAGGCCAGCCACCAGTTCAGGAGCACTTGGGAGTGATCTAGGTAAGGTTAAGGAGCAGTT
ATXN3_Sense_1_Q5_insertion	CTCAAGCCATCCACCCGCCTCGG	CCTTACCTAGATCACTCCCAAGTGCTCCTGAACTGGTGGCTGGCCTTTCACATGGATGTGAACTCTGTCCTGATAGGTCCCCTTGCTGCTTTTGCTGCTGTCTGAAACGGGTGGATGGCT
ATXN3_Anti-Sense_3_Q5_insertion	TGGTAACTGCTCCTTAATCCAGG	TTTCAGACAGCAGCAAAAGCAGCAAGGGGACCTATCAGGACAGAGTTCACATCCATGTGAAAGGCCAGCCACCAGTTCAGGAGCACTTGGGAGTGATCTAGGTAAGGTTAAGGAGCAGTT
ATXN3_Sense_1_Q10_insertion	CTCAAGCCATCCACCCGCCTCGG	CCTTACCTAGATCACTCCCAAGTGCTCCTGAACTGGTGGCTGGCCTTTCACATGGATGTGAACTCTGTCCTGATAGGTCCCCCTGCTGCTGCTGCTGTTGCTGCTTTTGCTGCTGTCTGAAACGGGTGGATGGCT
ATXN3_Anti-Sense_3_Q10_insertion	TGGTAACTGCTCCTTAATCCAGG	TTTCAGACAGCAGCAAAAGCAGCAACAGCAGCAGCAGCAGGGGGACCTATCAGGACAGAGTTCACATCCATGTGAAAGGCCAGCCACCAGTTCAGGAGCACTTGGGAGTGATCTAGGTAAGGTTAAGGAGCAGTT
ATXN3_Sense_1_Q13_insertion	CTCAAGCCATCCACCCGCCTCGG	CCTTACCTAGATCACTCCCAAGTGCTCCTGAACTGGTGGCTGGCCTTTCACATGGATGTGAACTCTGTCCTGATAGGTCCCCCTGCTGCTGCTGCTGCTGCTGCTGTTGCTGCTTTTGCTGCTGTCTGAAACGGGTGGATGGCT
ATXN3_Anti-Sense_3_Q13_insertion	TGGTAACTGCTCCTTAATCCAGG	TTTCAGACAGCAGCAAAAGCAGCAACAGCAGCAGCAGCAGCAGCAGCAGGGGGACCTATCAGGACAGAGTTCACATCCATGTGAAAGGCCAGCCACCAGTTCAGGAGCACTTGGGAGTGATCTAGGTAAGGTTAAGGAGCAGTT
