# Supplementary material for: Optimizing twin prime editing components for scalable genome editing and therapy in spinocerebellar ataxia type 3
Source: Mol Ther Nucleic Acids. 2026 Jun 17;37(3):102988. doi: 10.1016/j.omtn.2026.102988 (PMC13330521; doi:10.1016/j.omtn.2026.102988)
Supplement: Table S2. Nucleotide sequences of DNA primers used in this study — This table is provided as a separate Excel file. (Table_S2.xlsx) [file mmc3.xlsx]

## Sheet: Table S2
Table S2. Nucleotide sequences of DNA primers used in this study.
The sequences of DNA primers used to amplify genomic regions encompassing the target editing sites within each gene are listed. For next-generation sequencing (NGS), the forward and reverse adaptor primers used for the production of target-specific amplicons are highlighted in blue.
Target gene (primer direction)	DNA sequence (5’ to 3’)
AAVS1_F1	TCACCCAGAGACAGTGACCA
AAVS1_R1	CTCCGTGCGTCAGTTTTACC
AAVS1_DF	ACACTCTTTCCCTACACGACGCTCTTCCGATCTGGGCTCAGTCTGAAGAGCAG
AAVS1_DR	GTGACTGGAGTTCAGACGTGTGCTCTTCCGATCTCCCAGTGCTATCTGGGACAT
HEK3_F1	TATATGGCTACCTAAGGTTGA
HEK3_R1	GTTTTCTCTTGGGCAATATGG
HEK3_DF	ACACTCTTTCCCTACACGACGCTCTTCCGATCTTTTCTGCTGCAAGTAAGCAT
HEK3_DR	GTGACTGGAGTTCAGACGTGTGCTCTTCCGATCTCTCCCTAGGTGCTGGCTTC
FANCF_F1	CTTCATCAGAGAGTCCTCCTGG
FANCF_R1	GGATATTTCCAAAGCGAAAGGAAGC
FANCF_DF	ACACTCTTTCCCTACACGACGCTCTTCCGATCTGATGGATGTGGCGCAGGTAG
FANCF_DR	GTGACTGGAGTTCAGACGTGTGCTCTTCCGATCTCAATCAGTACGCAGAGAGTCG
CCR5_F1	CAAAAGGCTGAAGAGCATGA
CCR5_R1	CATTTGCAGAAGCGTTTGG
CCR5_DF	ACACTCTTTCCCTACACGACGCTCTTCCGATCTTTAAAAGCCAGGACGGTCAC
CCR5_DR	GTGACTGGAGTTCAGACGTGTGCTCTTCCGATCTGACCAGCCCCAAGATGACTA
Emx1_F1	TGCCCGTGTCATTAAGAGAGA
Emx1_R1	TTCTCTCTGGCCCACTGTGT
Emx1_DF	ACACTCTTTCCCTACACGACGCTCTTCCGATCTAGTGGCCAGAGTCCAGCTT
Emx1_DR	GTGACTGGAGTTCAGACGTGTGCTCTTCCGATCTCAGAAGCTGGAGGAGGAAGG
VEGFA_F1	GTTTTTCTCGCCCCTAGTCC
VEGFA_R1	GCACGACTCCTTCTCCAAAT
VEGFA_DF	ACACTCTTTCCCTACACGACGCTCTTCCGATCTATGCCCATGCCTTGCTCT
VEGFA_DR	GTGACTGGAGTTCAGACGTGTGCTCTTCCGATCTTTATATTCCTGTGCCCCTTCC
DAPK1_F1	GGCATGTGTGCAGAGAAAGG
DAPK1_R1	TGTTGTCACAGAAGGGCAAG
DAPK1_DF	ACACTCTTTCCCTACACGACGCTCTTCCGATCTGAAGCGGAGCTGAAGTGC
DAPK1_DR	GTGACTGGAGTTCAGACGTGTGCTCTTCCGATCTACGCCTGATTCAAACTGCAT
PIN1_F1	CCAGCTTCCTCTGTTCCATC
PIN1_R1	TCACAGAGGCACAGCTACTACC
PIN1_DF	ACACTCTTTCCCTACACGACGCTCTTCCGATCTGCCGAGTGTACTACTTCAACCA
PIN1_DR	GTGACTGGAGTTCAGACGTGTGCTCTTCCGATCTCTCCAGGGCCTCCTCCTT
GAPDH_F1	ATCCTGGGCTACACTGAGCA
GAPDH_R1	GCTGCCCACAGAATAGCTTC
GAPDH_DF	ACACTCTTTCCCTACACGACGCTCTTCCGATCTGGTGGCTGGCTCAGAAAA
GAPDH_DR	GTGACTGGAGTTCAGACGTGTGCTCTTCCGATCTGACTGAGTGTGGCAGGGACT
HEK3_S_OT_1_F	AGTAGCCAGACCCCCAATTT
HEK3_S_OT_1_R	GGGAACTGTCGCAGTCTGA
HEK3_S_OT_1_DF	ACACTCTTTCCCTACACGACGCTCTTCCGATCTAGCATGAACCAGTCAAAAAGTT
HEK3_S_OT_1_DR	GTGACTGGAGTTCAGACGTGTGCTCTTCCGATCTTGTCGTCGCTGACAATTTCT
HEK3_S_OT_2_F	AGAGCTCCTGGAGAGGGAGT
HEK3_S_OT_2_R	CTCTTTGGGCTCTGGGTATG
HEK3_S_OT_2_DF	ACACTCTTTCCCTACACGACGCTCTTCCGATCTCCAGATTCCTGGTCCAAAGG
HEK3_S_OT_2_DR	GTGACTGGAGTTCAGACGTGTGCTCTTCCGATCTCAGGGACTGAGAGGGAACAG
HEK3_S_OT_3_F	TGGCCTTGATTTTAAGCATGA
HEK3_S_OT_3_R	TCTCCTTGCTTCTGCAGTCA
HEK3_S_OT_3_DF	ACACTCTTTCCCTACACGACGCTCTTCCGATCTAAGGAGCAGCTCTTCCTGGT
HEK3_S_OT_3_DR	GTGACTGGAGTTCAGACGTGTGCTCTTCCGATCTACTGACTCCCTCCCCTGGT
HEK3_S_OT_4_F	GGGCAGCTCAGAGTGGATAG
HEK3_S_OT_4_R	CCTGTTGGGAAGTGCCTCTA
HEK3_S_OT_4_DF	ACACTCTTTCCCTACACGACGCTCTTCCGATCTCACTCCCGAGGGAGGTCT
HEK3_S_OT_4_DR	GTGACTGGAGTTCAGACGTGTGCTCTTCCGATCTCCATGTGTGTTGGAGACACC
HEK3_S_OT_5_F	TCTGCTTTTGAGGGTGTGAA
HEK3_S_OT_5_R	AGGACATGGAGCACCCAAAG
HEK3_S_OT_5_DF	ACACTCTTTCCCTACACGACGCTCTTCCGATCTCAAACCTACCCTCTCCCTCA
HEK3_S_DT_5_DR	GTGACTGGAGTTCAGACGTGTGCTCTTCCGATCTCCACAAACTTTCGGAACCAG
HEK3_S_OT_6_F	ATGTGCCACTGACAGTCACC
HEK3_S_OT_6_R	CACACCTCGCTCCATCTACC
HEK3_S_OT_6_DF	ACACTCTTTCCCTACACGACGCTCTTCCGATCTGCCAAGGGAGTCACTGTCAT
HEK3_S_OT_6_DR	GTGACTGGAGTTCAGACGTGTGCTCTTCCGATCTACATTCTGGGTCCTGAGGTG
HEK3_S_OT_7_F	ACGGGGAGCCTGGATTTA
HEK3_S_OT_7_R	TCCACTGCCCCTGAGTCC
HEK3_S_OT_7_DF	ACACTCTTTCCCTACACGACGCTCTTCCGATCTCACTGGTTTCGTGGAAGGTAA
HEK3_S_OT_7_DR	GTGACTGGAGTTCAGACGTGTGCTCTTCCGATCTCCAGCACTCCAGGACTCTAAA
HEK3_S_OT_8_F	GGGCAGAAGACGGTGATAAG
HEK3_S_OT_8_R	TCCTCTGCCCAGTAGCTGTT
HEK3_S_OT_8_DF	ACACTCTTTCCCTACACGACGCTCTTCCGATCTGCTTTTCAGCTGGGAAATTG
HEK3_S_OT_8_DR	GTGACTGGAGTTCAGACGTGTGCTCTTCCGATCTCTTACAGGCTGGATGTGGTG
HEK3_S_OT_9_F	CAGGAGGCCCAGATATACGA
HEK3_S_OT_9_R	ACACCATACACGCACACACA
HEK3_S_OT_9_DF	ACACTCTTTCCCTACACGACGCTCTTCCGATCTGCTGGTGTGCTCTCATCACT
HEK3_S_OT_9_DR	GTGACTGGAGTTCAGACGTGTGCTCTTCCGATCTTGTGCATGCTCACACAGAGA
HEK3_AS_OT_1_F	GAGAAAGAAAACTGGGTGGCTA
HEK3_AS_OT_1_R	GGGTGTGAGTAAAGTCAAACTCTG
HEK3_AS_OT_1_DF	ACACTCTTTCCCTACACGACGCTCTTCCGATCTTTACAGGTGTGAGCCACTGC
HEK3_AS_OT_1_DR	GTGACTGGAGTTCAGACGTGTGCTCTTCCGATCTGCTTGCCCTTTTTCCTTACC
HEK3_AS_OT_2_F	GCCAAATCAGGTGTTCTGCT
HEK3_AS_OT_2_R	ACATTGTGACCCAATCCACA
HEK3_AS_OT_2_DF	ACACTCTTTCCCTACACGACGCTCTTCCGATCTGGACTTCACCAAGGCTGCTA
HEK3_AS_OT_2_DR	GTGACTGGAGTTCAGACGTGTGCTCTTCCGATCTGAAAACAGAGGGGCTGTGTC
HEK3_AS_OT_3_F	GCCCCATCCTCTAAACCTTG
HEK3_AS_OT_3_R	TGTTGAATGGTCTCAGCAAA
HEK3_AS_OT_3_DF	ACACTCTTTCCCTACACGACGCTCTTCCGATCTCTGATGCATGAAGGATGAGTG
HEK3_AS_OT_3_DR	GTGACTGGAGTTCAGACGTGTGCTCTTCCGATCTCAGGTTCAGCCTCCAAGAAA
HEK3_AS_OT_4_F	GGACCACCTGTAGGGACAGA
HEK3_AS_OT_4_R	GTGACAGGCATCACCTCCTT
HEK3_AS_OT_4_DF	ACACTCTTTCCCTACACGACGCTCTTCCGATCTGTTGGATGGAGGCCGTTAG
HEK3_AS_OT_4_DR	GTGACTGGAGTTCAGACGTGTGCTCTTCCGATCTGCTTGGCTCCCACAAGTCTA
HEK3_AS_OT_5_F	CCAGTGCTTAGAACCGAGCTT
HEK3_AS_OT_5_R	ATTCCACGGAAATTCCTCCT
HEK3_AS_OT_5_DF	ACACTCTTTCCCTACACGACGCTCTTCCGATCTCCTCTTTGGGGAGGGATTTA
HEK3_AS_DT_5_DR	GTGACTGGAGTTCAGACGTGTGCTCTTCCGATCTCAACCAGGGCAACAGAAACT
HEK3_AS_OT_6_F	GGAAAAATAAATGCAAGAGCTGA
HEK3_AS_OT_6_R	GCACCTAGATCCACACTCTGC
HEK3_AS_OT_6_DF	ACACTCTTTCCCTACACGACGCTCTTCCGATCTGGCCTCCAATTTTCAGGAGT
HEK3_AS_OT_6_DR	GTGACTGGAGTTCAGACGTGTGCTCTTCCGATCTGTAGGGTCCAGCCACTTCAG
HEK3_AS_OT_7_F	TTCCTCCTCTGCAATAAAGCTC
HEK3_AS_OT_7_R	AGTTCAGTTGGCGGTGTCTC
HEK3_AS_OT_7_DF	ACACTCTTTCCCTACACGACGCTCTTCCGATCTAATACGCAGCCCAGTGAAAG
HEK3_AS_OT_7_DR	GTGACTGGAGTTCAGACGTGTGCTCTTCCGATCTGCCCATTGGCGATTAGTAAC
VEGFA_S_OT_1_F	TGTCTCAATCTTCTTTAGCATCTGA
VEGFA_S_OT_1_R	CATAACTGTGATGCCCTAAGCA
VEGFA_S_OT_1_DF	ACACTCTTTCCCTACACGACGCTCTTCCGATCTGCAAATATTCTTTCCTTTGTGC
VEGFA_S_OT_1_DR	GTGACTGGAGTTCAGACGTGTGCTCTTCCGATCTGTCTTCCCTAGGGCCCTTTC
VEGFA_S_OT_2_F	CATGCGCCTAACCTCCTTAT
VEGFA_S_OT_2_R	AGGGCCAGAGCTCAGACAG
VEGFA_S_OT_2_DF	ACACTCTTTCCCTACACGACGCTCTTCCGATCTACAGCTTTGGCAGAGTGGAC
VEGFA_S_OT_2_DR	GTGACTGGAGTTCAGACGTGTGCTCTTCCGATCTGACCGTCAAGGCCCTTTT
VEGFA_S_OT_3_F	CTCCTGGGCAGACCATAAAA
VEGFA_S_OT_3_R	CATCCCCTCTTCTGCCTTTC
VEGFA_S_OT_3_DF	ACACTCTTTCCCTACACGACGCTCTTCCGATCTGTGAGCAGGCTGGTCTTAGG
VEGFA_S_OT_3_DR	GTGACTGGAGTTCAGACGTGTGCTCTTCCGATCTTCTCTCTTCCACACCGTTCA
VEGFA_S_OT_4_F	CAGATCTGCCGTCCTTGG
VEGFA_S_OT_4_R	GTTCTGGGCTGTTGATGGAT
VEGFA_S_OT_4_DF	ACACTCTTTCCCTACACGACGCTCTTCCGATCTCCTGCAGAGGGAGAGATGAG
VEGFA_S_OT_4_DR	GTGACTGGAGTTCAGACGTGTGCTCTTCCGATCTGATGTGCTCTGTTTCCCTAAAAA
VEGFA_S_OT_5_F	AATTCCCAGTGTGGTGGTGT
VEGFA_S_OT_5_R	CAAACAGACTAGCTCAATTACAGACC
VEGFA_S_OT_5_DF	ACACTCTTTCCCTACACGACGCTCTTCCGATCTAAAAGAGCTGGGTGTTAAAAAGC
VEGFA_S_DT_5_DR	GTGACTGGAGTTCAGACGTGTGCTCTTCCGATCTAAAGATTTGGCTCATGATTGTG
VEGFA_S_OT_6_F	CCAGGGCCTTGAAAATACAT
VEGFA_S_OT_6_R	TTTCTGAAAAGAAATACTTTCAAACTT
VEGFA_S_OT_6_DF	ACACTCTTTCCCTACACGACGCTCTTCCGATCTTAAATGGCATCGGCATTCTG
VEGFA_S_OT_6_DR	GTGACTGGAGTTCAGACGTGTGCTCTTCCGATCTAAAACTAGCATGTGGCTGCTC
VEGFA_S_OT_7_F	TGTCTGACAGAATTCAGCTGTG
VEGFA_S_OT_7_R	GGGTCCTGAGGCAACATACA
VEGFA_S_OT_7_DF	ACACTCTTTCCCTACACGACGCTCTTCCGATCTTCCATCTCCTCTAGGTTTTCTAGTTT
VEGFA_S_OT_7_DR	GTGACTGGAGTTCAGACGTGTGCTCTTCCGATCTTTGCAGTAAAGACAGGCATAAGA
VEGFA_S_OT_8_F	CCTCCCTGCGAAGAGTTTAC
VEGFA_S_OT_8_R	ACATGACGGCAGGAAGAAAC
VEGFA_S_OT_8_DF	ACACTCTTTCCCTACACGACGCTCTTCCGATCTAGGAGGGACACAGATGCAAG
VEGFA_S_OT_8_DR	GTGACTGGAGTTCAGACGTGTGCTCTTCCGATCTTCGGTGCTGTGTTTGATGTT
VEGFA_S_OT_9_F	GTCTGCCTCACCCCAGACTA
VEGFA_S_OT_9_R	TCTGAGTCTGTTTCCTCCTTTG
VEGFA_S_OT_9_DF	ACACTCTTTCCCTACACGACGCTCTTCCGATCTGCCAGCTGCTTTACAAAGGT
VEGFA_S_OT_9_DR	GTGACTGGAGTTCAGACGTGTGCTCTTCCGATCTAGGCAATAATGATAGAGGCACA
VEGFA_S_OT_10_F	GCAACAGCCTCAGCAAATAA
VEGFA_S_OT_10_R	CTTGGTCATGGAGAATGCAG
VEGFA_S_OT_10_DF	ACACTCTTTCCCTACACGACGCTCTTCCGATCTTTGAAGCCCTCTCACTAGCC
VEGFA_S_OT_10_DR	GTGACTGGAGTTCAGACGTGTGCTCTTCCGATCTAGGGGTTTAAGGCATTCTGG
VEGFA_AS_OT_1_F	GCCAAAACAAAGGGGTTACA
VEGFA_AS_OT_1_R	GGTGTGTGTGTGCCTGTGA
VEGFA_AS_OT_1_DF	ACACTCTTTCCCTACACGACGCTCTTCCGATCTCATGGTCTTGGGCATCTCTC
VEGFA_AS_OT_1_DR	GTGACTGGAGTTCAGACGTGTGCTCTTCCGATCTCAAGCACTGAGGTGCTCACA
VEGFA_AS_OT_2_F	GCTCACAGCCACTCTATGAGG
VEGFA_AS_OT_2_R	TATGAAGCCAAGCACGACTC
VEGFA_AS_OT_2_DF	ACACTCTTTCCCTACACGACGCTCTTCCGATCTGGCTTCTGTCTTTGGTGCTC
VEGFA_AS_OT_2_DR	GTGACTGGAGTTCAGACGTGTGCTCTTCCGATCTGACTGGGGCAGGATCTTCTT
VEGFA_AS_OT_3_F	ATTTGCTGCTGACTCCCAAA
VEGFA_AS_OT_3_R	CCAGTCCAGATGTTGGATGA
VEGFA_AS_OT_3_DF	ACACTCTTTCCCTACACGACGCTCTTCCGATCTCACAGCTGCTATTCCTTTGC
VEGFA_AS_OT_3_DR	GTGACTGGAGTTCAGACGTGTGCTCTTCCGATCTTGGCTTTACCAGTGGACTCA
VEGFA_AS_OT_4_F	ATCTCCAGTGGGAAGTCAGG
VEGFA_AS_OT_4_R	TGAGAGAAGGCAGACATGGA
VEGFA_AS_OT_4_DF	ACACTCTTTCCCTACACGACGCTCTTCCGATCTCTCTAGGGAGGAATGACATGG
VEGFA_AS_OT_4_DR	GTGACTGGAGTTCAGACGTGTGCTCTTCCGATCTTTGCTAGTTGATTTCCTGATGA
VEGFA_AS_OT_5_F	CTCACATGCGTTCAGTTGGT
VEGFA_AS_OT_5_R	GTGAAAGAACTGCCCCTTTG
VEGFA_AS_OT_5_DF	ACACTCTTTCCCTACACGACGCTCTTCCGATCTTCTGACGTCACGATGTTCTTG
VEGFA_AS_DT_5_DR	GTGACTGGAGTTCAGACGTGTGCTCTTCCGATCTTGGCCATCATGAGTAGTGGA
VEGFA_AS_OT_6_F	CTGCAAACGGATGCTGCT
VEGFA_AS_OT_6_R	CCAAGACGGCCACATAGAAA
VEGFA_AS_OT_6_DF	ACACTCTTTCCCTACACGACGCTCTTCCGATCTTGATCTGAGGGTTGCAAAGA
VEGFA_AS_OT_6_DR	GTGACTGGAGTTCAGACGTGTGCTCTTCCGATCTCAGGTACTCACAGTGGGACTGA
VEGFA_AS_OT_7_F	TCCCTAGTAAAATCCCAGTTCTTTT
VEGFA_AS_OT_7_R	GGGCTACTTCCTGCTCCATA
VEGFA_AS_OT_7_DF	ACACTCTTTCCCTACACGACGCTCTTCCGATCTCCATTGGTCTTGGCTCACTT
VEGFA_AS_OT_7_DR	GTGACTGGAGTTCAGACGTGTGCTCTTCCGATCTGCTCCTTGTTCCTTCCCACT
VEGFA_AS_OT_8_F	CCCACAGCTTCTCTCCTCAG
VEGFA_AS_OT_8_R	CGAGCATTTTTATGACCATTATTTT
VEGFA_AS_OT_8_DF	ACACTCTTTCCCTACACGACGCTCTTCCGATCTCAAGTAAGATTGCAGATGGTGGT
VEGFA_AS_OT_8_DR	GTGACTGGAGTTCAGACGTGTGCTCTTCCGATCTTTCATATGTTTTCTTCACTTTTCTTGA
VEGFA_AS_OT_9_F	GGCTCAGAGACTATCCCCATT
VEGFA_AS_OT_9_R	CCACCACTCCTGGCTAATTT
VEGFA_AS_OT_9_DF	ACACTCTTTCCCTACACGACGCTCTTCCGATCTAGCCTCACTGATGCACTGGT
VEGFA_AS_OT_9_DR	GTGACTGGAGTTCAGACGTGTGCTCTTCCGATCTCTCCCAAAGTGCTGGGATTA
VEGFA_AS_OT_10_F	TTTTTCCTCACAGACGGAGT
VEGFA_AS_OT_10_R	CAGCCGGATGTTTAAAAGTTCT
VEGFA_AS_OT_10_DF	ACACTCTTTCCCTACACGACGCTCTTCCGATCTTCTTTCCTCTGTGGGCAGAT
VEGFA_AS_OT_10_DR	GTGACTGGAGTTCAGACGTGTGCTCTTCCGATCTCAGCCAGATAAAACCCCTTC
PIN1_S_2_OT_1_F	CACCAGGCCCTCAGAGATAG
PIN1_S_2_OT_1_R	GTCCTTCTCTCCTGCCTTGA
PIN1_S_2_OT_1_DF	ACACTCTTTCCCTACACGACGCTCTTCCGATCTGCGTGAGGAGGAAAGATGG
PIN1_S_2_OT_1_DR	GTGACTGGAGTTCAGACGTGTGCTCTTCCGATCTGACTGGCTTCACTAGCAGGT
PIN1_S_2_OT_2_F	TTATGTGGCCGACAGAGTTG
PIN1_S_2_OT_2_R	TTTTCCTCTCATTCTCTTTGTCC
PIN1_S_2_OT_2_DF	ACACTCTTTCCCTACACGACGCTCTTCCGATCTGGGGAACCTCAACTGTACTCA
PIN1_S_2_OT_2_DR	GTGACTGGAGTTCAGACGTGTGCTCTTCCGATCTTCTTTAGCATCCCCACTACCC
PIN1_S_2_OT_3_F	CCGTGCCCAGTCAATATAAAA
PIN1_S_2_OT_3_R	AGCTGTCTGTGGGAGCAATTA
PIN1_S_2_OT_3_DF	ACACTCTTTCCCTACACGACGCTCTTCCGATCTAAACTACAGAGAGCAAAACTCAGGA
PIN1_S_2_OT_3_DR	GTGACTGGAGTTCAGACGTGTGCTCTTCCGATCTTTGGCACTTGATTTAAGACTGG
PIN1_S_2_OT_4_F	GGTACCTGGATACTGCCACAG
PIN1_S_2_OT_4_R	GGCCCCAAAGTTGTTGTTATT
PIN1_S_2_OT_4_DF	ACACTCTTTCCCTACACGACGCTCTTCCGATCTCGAAACTAAACCATTGTGTGTCC
PIN1_S_2_OT_4_DR	GTGACTGGAGTTCAGACGTGTGCTCTTCCGATCTAAGCCATAGAGTTTACAGCATCAA
PIN1_S_2_OT_5_F	AAGCATGCTGGCTGTGGT
PIN1_S_2_OT_5_R	CTCCAAGTCCGGGTGAGATA
PIN1_S_2_OT_5_DF	ACACTCTTTCCCTACACGACGCTCTTCCGATCTCTCTCCAGGCCTCGGTTT
PIN1_S_2_DT_5_DR	GTGACTGGAGTTCAGACGTGTGCTCTTCCGATCTTAGACCACTGCTCCTTTGTGG
PIN1_S_2_OT_6_F	CTTGGAAATGGTGCCTCAAG
PIN1_S_2_OT_6_R	CCAGAGCAGAGGATGAAGGA
PIN1_S_2_OT_6_DF	ACACTCTTTCCCTACACGACGCTCTTCCGATCTCAAAGGTGACCTCCTTTTCC
PIN1_S_2_OT_6_DR	GTGACTGGAGTTCAGACGTGTGCTCTTCCGATCTATTCTGCTGTCGGCACAGTC
PIN1_S_2_OT_7_F	TGGTGGGCATCTGTACTCAC
PIN1_S_2_OT_7_R	CTGAGGATTTGCCAAGAGGT
PIN1_S_2_OT_7_DF	ACACTCTTTCCCTACACGACGCTCTTCCGATCTGCCTCTCACCTCAAACCCTA
PIN1_S_2_OT_7_DR	GTGACTGGAGTTCAGACGTGTGCTCTTCCGATCTGTTGCTGAGGACCTGCTGA
PIN1_S_2_OT_8_F	CTACCTGCTGGGGGCACT
PIN1_S_2_OT_8_R	CACACTCGTCCAGCAAGACC
PIN1_S_2_OT_8_DF	ACACTCTTTCCCTACACGACGCTCTTCCGATCTTGAGTGAAACGCAGCACAA
PIN1_S_2_OT_8_DR	GTGACTGGAGTTCAGACGTGTGCTCTTCCGATCTACAGGGCAGGAGTGAGTCAG
PIN1_S_2_OT_9_F	GGGAGGCAAGTCATGTGG
PIN1_S_2_OT_9_R	GGCAGGGCTTCATCCTAGA
PIN1_S_2_OT_9_DF	ACACTCTTTCCCTACACGACGCTCTTCCGATCTGGCCCCTGAATAGAATGGAT
PIN1_S_2_OT_9_DR	GTGACTGGAGTTCAGACGTGTGCTCTTCCGATCTCTCGTCTCCAGAACGCACT
PIN1_S_2_OT_10_F	GATGCCCAGGCAGAAGTTT
PIN1_S_2_OT_10_R	TTCCAAATGGGAGAAATTGG
PIN1_S_2_OT_10_DF	ACACTCTTTCCCTACACGACGCTCTTCCGATCTTCCAGACCCCAGAATGGTAG
PIN1_S_2_OT_10_DR	GTGACTGGAGTTCAGACGTGTGCTCTTCCGATCTCTGTGTCTCACATCCAGGTCA
PIN1_AS_2_OT_1_F	CAAGTTAGGGGCAGACATGG
PIN1_AS_2_OT_1_R	TGGACGTGTCCTAGATGACATT
PIN1_AS_2_OT_1_DF	ACACTCTTTCCCTACACGACGCTCTTCCGATCTCCAGAGCAGTCCTGGTTAGC
PIN1_AS_2_OT_1_DR	GTGACTGGAGTTCAGACGTGTGCTCTTCCGATCTCGACTGCCTGTCTGTCTGTCT
PIN1_AS_2_OT_2_F	AGGCCGTCCACTCTCTCTCT
PIN1_AS_2_OT_2_R	GGGTCAGACGGGTCACAT
PIN1_AS_2_OT_2_DF	ACACTCTTTCCCTACACGACGCTCTTCCGATCTCCAGGCCGTCCAGGGAG
PIN1_AS_2_OT_2_DR	GTGACTGGAGTTCAGACGTGTGCTCTTCCGATCTTCTCCTGGCCCTCGAAGTA
PIN1_AS_2_OT_3_F	TCCAACACAAAATGATGTTCAA
PIN1_AS_2_OT_3_R	AAGAAAACCAATACTGTGCACTCA
PIN1_AS_2_OT_3_DF	ACACTCTTTCCCTACACGACGCTCTTCCGATCTTACAGTAATTATGCAACCCTGGAA
PIN1_AS_2_OT_3_DR	GTGACTGGAGTTCAGACGTGTGCTCTTCCGATCTATGGAATCTGGACTTGCTATGA
PIN1_AS_2_OT_4_F	GTGGCGAGTGCTTGTAATCC
PIN1_AS_2_OT_4_R	CTTCCCTGTCCCTGAATACG
PIN1_AS_2_OT_4_DF	ACACTCTTTCCCTACACGACGCTCTTCCGATCTAAGCTACCAAAGTTGAGACAAAGA
PIN1_AS_2_OT_4_DR	GTGACTGGAGTTCAGACGTGTGCTCTTCCGATCTTCTGTCAGAGAGTAAATTGCATTC
PIN1_AS_2_OT_5_F	CACCACACCTGGCCATAGTT
PIN1_AS_2_OT_5_R	CAATCAGGTGTCTGCTTTGTTG
PIN1_AS_2_OT_5_DF	ACACTCTTTCCCTACACGACGCTCTTCCGATCTAGAAGACCCCAGGAGGAGTG
PIN1_AS_2_DT_5_DR	GTGACTGGAGTTCAGACGTGTGCTCTTCCGATCTAAGGATCCTCTATTCTACAGTTCCTG
PIN1_AS_2_OT_6_F	CCTCACCACTTCTGCACCTT
PIN1_AS_2_OT_6_R	GTGCCTCTCTGCCTCCTG
PIN1_AS_2_OT_6_DF	ACACTCTTTCCCTACACGACGCTCTTCCGATCTCCAGTGAGTCCTGCAGAGG
PIN1_AS_2_OT_6_DR	GTGACTGGAGTTCAGACGTGTGCTCTTCCGATCTCCAGGGAGGAAGAGCTCAC
PIN1_AS_2_OT_7_F	TTACAATGCCAAGGGCTCTG
PIN1_AS_2_OT_7_R	GTAGTGTGCATGGCCTCACG
PIN1_AS_2_OT_7_DF	ACACTCTTTCCCTACACGACGCTCTTCCGATCTCAGCAGGAAGGTGTGACCTA
PIN1_AS_2_OT_7_DR	GTGACTGGAGTTCAGACGTGTGCTCTTCCGATCTAATTGTGCCACCAAATCCAA
PIN1_AS_2_OT_8_F	AAACATTGTATTGTGTCTCAGTTTACC
PIN1_AS_2_OT_8_R	AACATCTCAGCAAGTAAGAAGAACA
PIN1_AS_2_OT_8_DF	ACACTCTTTCCCTACACGACGCTCTTCCGATCTTCCAAACCTGCCTGTACCTT
PIN1_AS_2_OT_8_DR	GTGACTGGAGTTCAGACGTGTGCTCTTCCGATCTCCTTGACTCACACCCCATCT
PIN1_AS_2_OT_9_F	CAGGAGGTCCCTCTGACTGA
PIN1_AS_2_OT_9_R	CATGTGGATGCGTGTTAAGG
PIN1_AS_2_OT_9_DF	ACACTCTTTCCCTACACGACGCTCTTCCGATCTGCTGCACTTCCATTTCAGGT
PIN1_AS_2_OT_9_DR	GTGACTGGAGTTCAGACGTGTGCTCTTCCGATCTAGGGAAACTGAGGCGAAGA
PIN1_AS_2_OT_10_F	CTTTCCAAAATTGCCCTGAG
PIN1_AS_2_OT_10_R	GGCACTTGCTCCCACTCTAA
PIN1_AS_2_OT_10_DF	ACACTCTTTCCCTACACGACGCTCTTCCGATCTTACCATAGCATTGGGAGCAG
PIN1_AS_2_OT_10_DR	GTGACTGGAGTTCAGACGTGTGCTCTTCCGATCTCCCATTTCAGCTATCTGATGATTT
ATXN3_F1	TGCACTTTCATTAGCTTACATGC
ATXN3_R1	TTTAAACCGAGACCTGGAAAG
ATXN3_F2	GATCAAAGGTACTTATTTTTGGTGA
ATXN3_R2	AAAATTAGCCAGGCGATGTG
ATXN3_TP_F	6’-FAM-CTGCTCTTGCATTCTTTTAATACCAGTGAC
ATXN3_TP_R	GTTTCGGCGTTACGAGTGGAGTCCTGCTGCTGCTGCTG
ATXN3_TP_tail	GTTTCGGCGTTACGAGTGGA
