# Supplementary material for: Optimizing twin prime editing components for scalable genome editing and therapy in spinocerebellar ataxia type 3
Source: Mol Ther Nucleic Acids. 2026 Jun 17;37(3):102988. doi: 10.1016/j.omtn.2026.102988 (PMC13330521; doi:10.1016/j.omtn.2026.102988)
Supplement: Table S3. In silico-predicted off-target candidate sequences corresponding to each target DNA sequence analyzed in this study — This table is provided as a separate Excel file. (Table_S3.xlsx) [file mmc4.xlsx]

## Sheet: Table S3
Table S3. In silico–predicted off-target candidate sequences corresponding to each target DNA sequence analyzed in this study.
The sequences of the target sites and their respective off-target candidates, along with their chromosomal locations, are provided. Nucleotide mismatches between the target and each off-target candidate are indicated in red, while the PAM sequences (NGG) within the target and off-target DNA sequences are highlighted in light green.
Target gene	Target sequence (5’ to 3’)	Chromosome location
HEK3_Sense_On-target	GGCCCAGACTGAGCACGTGATGG	chr9:107422338
HEK3_Sense_OT_1	caCCCAGACTGAGCACGTGcTGG	chr15:79457571
HEK3_Sense_OT_2	aGCtCAGACTGAGCAaGTGAGGG	chr1:46540026
HEK3_Sense_OT_3	GagCCAGAaTGAGCACGTGAGGG	chr10:129794839
HEK3_Sense_OT_4	GGCCCAGACTcAGCAgGTGtGGG	chr8:142339786
HEK3_Sense_OT_5	GGCCCAGACTGAGCAaaaGAAGG	chr17:4740503
HEK3_Sense_OT_6	GGtCCAGACTGAGCAgcTGATGG	chrX:54951737
HEK3_Sense_OT_7	GGCtCAGACTGAaCACcTGAGGG	chr11:44587638
HEK3_Sense_OT_8	GGCCCAGgCTcAGCACGgGAAGG	chr11:126159755
HEK3_Sense_OT_9	GGCCCAGcCcGAGCAgGTGAGGG	chr19:41905245
HEK3_Anti-Sense_On-target	TGTCCTGCGACGCCCTCTGGAGG	chr9:107422383
HEK3_Anti-Sense_OT_1	TGTCCTaCcACGCCCcCTGGTGG	chr17:76715007
HEK3_Anti-Sense_OT_2	aGTCCTGCGgCGaCCTCTGGTGG	chr3:138068757
HEK3_Anti-Sense_OT_3	TGcCCTGtGAaGCCCTCTGGGGG	chr3:154182379
HEK3_Anti-Sense_OT_4	TGTCCTGaGcCaCCCTCTGGAGG	chr5:480191
HEK3_Anti-Sense_OT_5	TGTCCTGCGACtCtCTCaGGGGG	chr17:57642960
HEK3_Anti-Sense_OT_6	TGTCCTGCatCGCCCcCTGGTGG	chr19:28879349
HEK3_Anti-Sense_OT_7	TGcCCTGCGACGCCCTCatGTGG	chr3:184561395
VEGFA_Sense_On-target	CAGGCTGCACCCATGGCAGAAGG	chr6:43774346
VEGFA_Sense_OT_1	CAGGCTcCACCCATGtCAGAAGG	chr6:47851289
VEGFA_Sense_OT_2	CtGGCTGCACCCcTGGCAGAGGG	chr11:119188020
VEGFA_Sense_OT_3	CgGGgTGCcCCCATGGCAGAGGG	chr20:43961110
VEGFA_Sense_OT_4	aAGGCTGCtgCCATGGCAGATGG	chr22:47369404
VEGFA_Sense_OT_5	CtGcCTGCACtCATGGCAGAAGG	chr3:7472161
VEGFA_Sense_OT_6	CAGGCTGCACtCtTGaCAGAAGG	chr8:84794367
VEGFA_Sense_OT_7	CcGGCTGaAgCCATGGCAGAAGG	chr8:106257544
VEGFA_Sense_OT_8	CAGGCaGCACCCAgGGCAcAGGG	chr5:16829229
VEGFA_Sense_OT_9	CAGGCaGCAtCaATGGCAGAGGG	chr1:66112609
VEGFA_Sense_OT_10	CtGGaTGCAgCCATGGCAGAGGG	chr7:49819114
VEGFA_Anti-Sense_On-target	GGGAACCCCATCCAACAGCCAGG	chr6:43774401
VEGFA_Anti-Sense_OT_1	GGGAACCCCtgCCAACAGCCTGG	chr3:14703181
VEGFA_Anti-Sense_OT_2	GaGAcCCCCAgCCAACAGCCAGG	chr1:234648754
VEGFA_Anti-Sense_OT_3	tGGgACCCCATCCAgCAGCCAGG	chr2:200521394
VEGFA_Anti-Sense_OT_4	GGaAcgCCCATCCAACAGCCTGG	chr3:122264742
VEGFA_Anti-Sense_OT_5	GGGcACCCCAgCCAACAGgCTGG	chr5:173782300
VEGFA_Anti-Sense_OT_6	GGGAACCCCcaCCcACAGCCAGG	chr1:166234468
VEGFA_Anti-Sense_OT_7	GGGAAaCCCATCCAtCAtCCAGG	chr2:19547778
VEGFA_Anti-Sense_OT_8	aGGAACCtCATCaAACAGCCTGG	chr2:141380913
VEGFA_Anti-Sense_OT_9	aGGAACCCCATtCAgCAGCCTGG	chr12:111156619
VEGFA_Anti-Sense_OT_10	aGGAACCCaATCCAACAaCCTGG	chr11:12930431
PIN1_Sense_2_On-target	AGCCAGTGGGAGCGGCCCAGCGG	chr19:9838470
PIN1_Sense_2_On-target (Unintended)	AGCCAGTGGGAGCGGCCCAGCGG	chr1:69919449
PIN1_Sense_2_OT_2	AGaCAGTGGGAGCaGCCCAGGGG	chr1:235999447
PIN1_Sense_2_OT_3	AGCCtGTGGGAGCGGtCCAGCGG	chr4:56856766
PIN1_Sense_2_OT_4	tGCCtGTGGGAGgGGCCCAGAGG	chr15:73305045
PIN1_Sense_2_OT_5	gcCCAGTGGGAGgGGCCCAGGGG	chr5:172721310
PIN1_Sense_2_OT_6	AGaCAGTGGctGCGGCCCAGAGG	chr7:72577641
PIN1_Sense_2_OT_7	AaCCAGTGGGAGCtGCCgAGTGG	chr8:666823
PIN1_Sense_2_OT_8	AGCCAGTGGaAGgGGCCCtGTGG	chr8:143562559
PIN1_Sense_2_OT_9	AGCCcGTGGGAGCGGCgCgGCGG	chr7:100965710
PIN1_Sense_2_OT_10	AGCCAGTGaaAGCaGCCCAGTGG	chr6:102784064
PIN1_Anti-Sense_2_On-target	ACTGGCTGTGCTTCACCAGCAGG	chr19:9838553
PIN1_Anti-Sense_2_OT_1	ACaGGCTGTGCcTCACCAGCTGG	chr2:95383808
PIN1_Anti-Sense_2_OT_2	tCTGGCTGTGCTTCACCAGgAGG	chr13:110506481
PIN1_Anti-Sense_2_OT_3	AaTGGtTcTGCTTCACCAGCTGG	chr8:114273775
PIN1_Anti-Sense_2_OT_4	AgTGaCTtTGCTTCACCAGCAGG	chr1:183419456
PIN1_Anti-Sense_2_OT_5	ACTcGaTGTGCTcCACCAGCCGG	chr14:23940861
PIN1_Anti-Sense_2_OT_6	cCTGGCTGTGtTcCACCAGCTGG	chr8:142577793
PIN1_Anti-Sense_2_OT_7	ACTGGgTGTctTTCACCAGCAGG	chr1:2942855
PIN1_Anti-Sense_2_OT_8	ACTGGgaGTGCTTCACCAaCAGG	chr12:129377303
PIN1_Anti-Sense_2_OT_9	ACTGGgTGTGCTTCtCCAGaGGG	chr16:57567670
PIN1_Anti-Sense_2_OT_10	tCTGGCTGTGCgTCAaCAGCTGG	chr9:15117898
